# Supplementary material for: Monitoring the Simultaneous Implantation of Ti and Tb Cations to a Sacrificial Template and the Sol-Gel Synthesis of Tb-Doped TiO2 (Anatase) Hollow Spheres and Their Transition to Rutile Phase
Source: Int J Mol Sci. 2022 Oct 29;23(21):13162. doi: 10.3390/ijms232113162 (PMC9657842; doi:10.3390/ijms232113162)
Supplement: Supplementary file 1 [file ijms-23-13162-s001.zip]

Archive with 1 entries (1 files):
- ijms-1974178-supplementary.pdf
